# Supplementary material for: Optical control of single-atom dynamics in plasmonic nanogaps
Source: Sci Adv. 2025 Jul 18;11(29):eadx3216. doi: 10.1126/sciadv.adx3216 (PMC12273785; doi:10.1126/sciadv.adx3216)
Supplement: Supplementary file 2 — Movies S1 and S2 [file sciadv.adx3216_movies_s1_and_s2.zip]

Archive with 2 entries (2 files):
- adx3216_movie_s1.mp4
- adx3216_movie_s2.mp4
